# Supplementary material for: Circulating retinol and 25(OH)D contents and their association with symptoms in children with chronic tic disorders
Source: Eur Child Adolesc Psychiatry. 2023 May 11;33(4):1017–28. doi: 10.1007/s00787-023-02226-4 (PMC11032271; doi:10.1007/s00787-023-02226-4)
Supplement: Supplementary file 2 — Supplementary file2 (XLS 114 KB) [file 787_2023_2226_MOESM2_ESM.xls]

## Sheet: CTD group
number	name	CTD group	sex	age	Place of residence	BMI	Father`s level of education	Mother`s level of education	Annual household income (¥)	Season of blood collection （Winter-1，Summer-2）	Daily intake of dairy products (mL)	Daily exposure to sunlight (h) （1：＜1h，2：1-2h，3：＞2h）	VA（mg/L）	VD3(ng/mL)	Comorbidity: 0-no comorbidity; 1-ADHD, 2-obsessive-compulsive disorder, 3-anxiety disorder	YGTSS Questionnaire 1- Complete	Motor score	Vocal score	Total tic score	Impairment	YGTSS total score	BMI (1 normal, 2 overweight, 3 obesity)	VA（mg/L）	VD3(ng/mL)	VA（umol/L）	VA level（<0.7：1-Deficiency； 0.7-1.05：2-Marginal；>1.05：3-Normal）（umol/L）	VD level（<20：1-Deficiency; ≥20-＜30：2-Insufficient; ≥30：3-Optimal）	1-VA and VD co-deficiency；2-VA deficiency only；3-VD deficiency only；4-VA and VD normal
		1	1	7	1	16.9	2	1	2	1	1	2	0.37	12.5	0	1	19	7	26	20	46	1	0.37	12.5	1.295	3	1	3
		1	1	11	1	18.6	2	1	2	1	1	2	0.33	14.1	1	1	12	9	21	10	31	1	0.33	14.1	1.155	3	1	3
		1	1	9	1	17.8	1	2	2	1	1	2	0.29	35.3	1	1	12	8	20	10	30	1	0.29	35.3	1.015	2	3	2
		1	2	10	1	17.9	1	2	2	2	1	1	0.35	20.3	1	1	11	13	24	20	44	1	0.35	20.3	1.225	3	2	3
		1	1	7	1	16.1	1	2	2	2	1	1	0.29	30.4	0	1	5	15	20	10	30	1	0.29	30.4	1.015	2	3	2
		1	1	10	1	23	1	2	2	2	1	2	0.27	15.51	1	1	26	0	26	10	36	3	0.27	15.51	0.945	2	1	1
		1	2	9	1	16.3	1	1	2	1	1	2	0.29	18.89	1	1	10	4	14	10	24	1	0.29	18.89	1.015	2	1	1
		1	1	8	1	17.6	1	1	2	1	1	2	0.34	30.7	3	1	13	13	26	20	46	1	0.34	30.7	1.19	3	3	4
		1	2	7	2	15.8	2	2	2	1	2	2	0.24	6.8	1	1	13	7	20	10	30	1	0.24	6.8	0.84	2	1	1
		1	1	6	1	15.9	2	2	2	2	2	1	0.44	22.2	0	1	16	11	27	10	37	1	0.44	22.2	1.54	3	2	3
		1	1	8	1	17.4	1	2	2	1	1	2	0.3	18.31	0	1	17	5	22	10	32	1	0.3	18.31	1.05	2	1	1
		1	2	9	2	16.8	1	2	2	1	2	2	0.29	15.26	1	1	26	12	38	10	48	1	0.29	15.26	1.015	2	1	1
		1	1	7	1	16.8	2	2	2	2	1	1	0.31	23.3	0	1	21	0	21	20	41	1	0.31	23.3	1.085	3	2	3
		1	1	8	2	17.5	2	2	2	2	1	2	0.39	26.3	0	1	12	0	12	10	22	1	0.39	26.3	1.365	3	2	3
		1	1	8	1	16.5	2	2	2	1	1	3	0.38	29.3	0	1	13	9	22	10	32	1	0.38	29.3	1.33	3	2	3
		1	2	9	1	30	1	2	2	2	1	1	0.36	24.1	1	1	12	0	12	10	22	3	0.36	24.1	1.26	3	2	3
		1	2	9	1	16.8	1	1	2	1	1	2	0.36	54.5	0	1	15	6	21	10	31	1	0.36	54.5	1.26	3	3	4
		1	1	6	1	15.1	2	1	2	1	1	1	0.29	28.3	0	1	10	0	10	10	20	1	0.29	28.3	1.015	2	2	1
		1	2	6	2	30	2	2	2	2	2	3	0.29	31.3	0	1	0	19	19	10	29	3	0.29	31.3	1.015	2	3	2
		1	2	9	1	15.58	1	1	2	2	1	2	0.34	31	3	1	10	0	10	10	20	1	0.34	31	1.19	3	3	4
		1	1	6	2	15.5	2	1	2	2	1	1	0.3	22.9	0	1	11	13	24	20	44	1	0.3	22.9	1.05	2	2	1
		1	2	7	1	16.1	2	1	2	1	1	1	0.32	22	0	1	11	6	17	10	27	1	0.32	22	1.12	3	2	3
		1	1	9	1	17.5	2	2	3	2	1	2	0.3	21.7	0	1	11	6	17	10	27	1	0.3	21.7	1.05	2	2	1
		1	2	9	1	16.6	1	2	2	2	1	1	0.56	28.7	0	1	12	5	17	10	27	1	0.56	28.7	1.96	3	2	3
		1	1	10	1	20.8	1	1	2	1	1	2	0.14	18.4	1	1	10	0	10	10	20	2	0.14	18.4	0.49	1	1	1
		1	1	8	1	16.7	2	2	2	2	1	2	0.27	18.8	1	1	15	12	27	10	37	1	0.27	18.8	0.945	2	1	1
		1	1	9	1	16.5	1	2	2	1	1	2	0.33	27.5	1	1	15	0	15	10	25	1	0.33	27.5	1.155	3	2	3
		1	1	9	2	17.9	1	1	2	1	1	3	0.35	12.3	0	1	7	0	7	10	17	1	0.35	12.3	1.225	3	1	3
		1	2	10	1	19.1	2	1	2	1	1	2	0.33	16.38	1	1	14	0	14	10	24	2	0.33	16.38	1.155	3	1	3
		1	1	10	1	18.6	2	2	3	2	1	3	0.29	18.7	1	1	11	0	11	10	21	1	0.29	18.7	1.015	2	1	1
		1	2	6	1	15.9	2	1	1	1	2	1	0.29	14.22	1	1	18	0	18	10	28	1	0.29	14.22	1.015	2	1	1
		1	1	11	1	21.5	2	2	2	1	2	2	0.33	29.6	1	1	0	7	7	10	17	2	0.33	29.6	1.155	3	2	3
		1	1	9	1	16.5	1	2	2	2	2	3	0.25	25.2	1	1	8	9	17	10	27	1	0.25	25.2	0.875	2	2	1
		1	1	9	1	18.1	1	2	2	1	1	2	0.35	13	1	1	16	0	16	20	36	1	0.35	13	1.225	3	1	3
		1	1	9	1	17.7	1	2	2	1	1	2	0.31	18.45	3	1	20	0	20	20	40	1	0.31	18.45	1.085	3	1	3
		1	1	10	1	21.4	1	1	1	1	1	1	0.3	24.19	1	1	16	8	24	10	34	2	0.3	24.19	1.05	2	2	1
		1	1	10	1	24	1	2	2	1	2	2	0.29	14	1	1	12	0	12	10	22	3	0.29	14	1.015	2	1	1
		1	1	7	1	16.3	2	2	2	2	1	1	0.34	28	0	1	11	8	19	10	29	1	0.34	28	1.19	3	2	3
		1	1	8	1	16.8	2	2	2	1	1	3	0.34	13.1	3	1	16	13	29	20	49	1	0.34	13.1	1.19	3	1	3
		1	2	9	1	14.1	1	1	2	1	2	2	0.29	26.05	0	1	19	17	36	10	46	1	0.29	26.05	1.015	2	2	1
		1	1	8	2	16.9	1	2	2	1	1	1	0.31	14.6	0	1	10	0	10	20	30	1	0.31	14.6	1.085	3	1	3
		1	1	6	1	15.8	2	2	2	1	2	2	0.32	62.3	0	1	0	11	11	10	21	1	0.32	62.3	1.12	3	3	4
		1	1	10	1	25	1	1	2	2	1	1	0.29	17.4	2	1	25	0	25	10	35	3	0.29	17.4	1.015	2	1	1
		1	1	8	1	16.6	2	2	2	2	1	3	0.3	20.6	0	1	11	0	11	10	21	1	0.3	20.6	1.05	2	2	1
		1	1	9	2	17.8	1	1	2	2	1	2	0.22	15.2	0	1	10	10	20	10	30	1	0.22	15.2	0.77	2	1	1
		1	1	8	1	16.6	1	1	2	1	1	1	0.28	22.1	1	1	19	4	23	10	33	1	0.28	22.1	0.98	2	2	1
		1	2	9	1	15.6	1	2	2	1	1	1	0.28	15.3	1	1	17	8	25	10	35	1	0.28	15.3	0.98	2	1	1
		1	2	11	1	30	2	1	2	1	1	2	0.29	15.72	2	1	8	8	16	10	26	3	0.29	15.72	1.015	2	1	1
		1	1	9	2	18.6	1	2	2	1	1	2	0.36	12.9	3	1	13	0	13	10	23	1	0.36	12.9	1.26	3	1	3
		1	1	9	1	17.7	1	2	2	1	1	1	0.27	14.88	1	1	21	9	30	20	50	1	0.27	14.88	0.945	2	1	1
		1	1	9	1	16.6	1	1	2	1	1	3	0.37	17.5	0	1	15	0	15	10	25	1	0.37	17.5	1.295	3	1	3
		1	1	8	1	16.9	2	2	2	2	1	2	0.32	21	0	1	13	0	13	10	23	1	0.32	21	1.12	3	2	3
		1	2	9	1	16.8	1	2	2	2	2	2	0.3	25.1	0	1	11	8	19	10	29	1	0.3	25.1	1.05	2	2	1
		1	2	7	1	15.8	2	2	3	2	2	2	0.36	38.7	0	1	14	10	24	10	34	1	0.36	38.7	1.26	3	3	4
		1	1	8	1	18.4	1	2	2	1	1	2	0.34	7.8	0	1	17	0	17	10	27	2	0.34	7.8	1.19	3	1	3
		1	1	8	1	17.2	1	1	2	2	1	1	0.27	25.7	0	1	0	5	5	10	15	1	0.27	25.7	0.945	2	2	1
		1	1	7	1	15.9	2	1	2	2	1	2	0.33	50.2	0	1	7	6	13	20	33	1	0.33	50.2	1.155	3	3	4
		1	1	8	2	16.4	1	1	2	1	1	1	0.38	11.7	0	1	15	0	15	10	25	1	0.38	11.7	1.33	3	1	3
		1	1	11	2	22	2	2	2	1	1	3	0.53	14.8	1	1	19	16	35	30	65	2	0.53	14.8	1.855	3	1	3
		1	1	7	1	16.7	2	1	2	2	2	2	0.46	32.1	0	1	3	0	3	10	13	1	0.46	32.1	1.61	3	3	4
		1	2	9	1	16.1	1	1	2	2	1	2	0.36	27.6	0	1	9	0	9	10	19	1	0.36	27.6	1.26	3	2	3
		1	1	9	1	16.8	1	2	2	1	1	2	0.3	21.7	1	1	14	12	26	20	46	1	0.3	21.7	1.05	2	2	1
		1	1	9	1	17.9	2	2	3	2	2	2	0.37	27.5	3	1	9	0	9	10	18	1	0.37	27.5	1.295	3	2	3
		1	1	9	1	17.9	1	1	2	2	1	1	0.27	19.9	1	1	14	10	24	10	34	1	0.27	19.9	0.945	2	1	1
		1	1	11	1	22.1	2	1	2	1	1	1	0.28	21.4	0	1	15	8	23	10	33	2	0.28	21.4	0.98	2	2	1
		1	1	11	2	27	2	1	2	1	1	2	0.31	27.6	1	1	11	10	21	10	31	3	0.31	27.6	1.085	3	2	3
		1	1	10	1	27	1	2	2	1	1	2	0.4	35.1	0	1	6	11	17	20	37	3	0.4	35.1	1.4	3	3	4
		1	1	7	1	16.6	2	2	3	1	1	1	0.38	37.7	0	1	9	0	9	10	19	1	0.38	37.7	1.33	3	3	4
		1	1	8	2	17.4	1	1	1	2	2	2	0.37	38.8	1	1	16	0	16	10	26	1	0.37	38.8	1.295	3	3	4
		1	1	10	1	18.2	2	2	3	2	1	2	0.24	35.2	1	1	0	10	10	10	20	1	0.24	35.2	0.84	2	3	2
		1	1	12	2	22.5	2	1	2	1	1	3	0.33	20.1	1	1	12	0	12	20	32	2	0.33	20.1	1.155	3	2	3
		1	1	8	2	17.2	1	2	2	2	1	1	0.37	19.7	1	1	12	12	24	20	44	1	0.37	19.7	1.295	3	1	3
		1	1	10	1	18.7	1	2	3	2	1	3	0.31	14.3	1	1	12	0	12	10	22	1	0.31	14.3	1.085	3	1	3
		1	2	7	1	15.5	2	2	3	1	1	3	0.3	10.2	0	1	13	9	22	10	32	1	0.3	10.2	1.05	2	1	1
		1	2	9	1	16.9	2	2	2	2	1	1	0.34	21.6	0	1	13	0	13	10	23	1	0.34	21.6	1.19	3	2	3
		1	2	8	1	17.7	1	2	2	2	1	3	0.31	28.2	1	1	9	5	14	10	24	2	0.31	28.2	1.085	3	2	3
		1	1	9	1	17.7	2	2	2	2	1	1	0.44	24.3	1	1	10	10	20	10	30	1	0.44	24.3	1.54	3	2	3
		1	2	10	1	28	1	2	2	1	1	1	0.29	14.68	1	1	21	0	21	10	31	3	0.29	14.68	1.015	2	1	1
		1	1	9	1	16.9	1	2	2	2	1	2	0.19	16.5	1	1	11	0	11	10	21	1	0.19	16.5	0.665	1	1	1
		1	2	9	1	16.2	2	2	3	2	1	2	0.3	16.8	1	1	8	0	8	10	18	1	0.3	16.8	1.05	2	1	1
		1	1	5	1	16.1	2	2	3	1	1	2	0.29	19.2	0	1	13	0	13	10	23	1	0.29	19.2	1.015	2	1	1
		1	2	9	1	15.98	2	2	3	2	1	2	0.28	29.4	1	1	21	9	30	10	40	1	0.28	29.4	0.98	2	2	1
		1	1	9	1	16.7	1	1	2	1	1	1	0.29	32.2	0	1	14	0	14	10	24	1	0.29	32.2	1.015	2	3	2
		1	1	7	2	16.6	2	1	2	2	1	1	0.45	35.2	0	1	15	12	27	30	57	1	0.45	35.2	1.575	3	3	4
		1	2	10	1	19.4	1	1	2	2	2	2	0.32	11.7	1	1	12	3	15	20	35	2	0.32	11.7	1.12	3	1	3
		1	1	10	1	21.2	2	2	3	1	1	1	0.28	19.3	1	1	17	14	31	20	51	2	0.28	19.3	0.98	2	1	1
		1	1	9	2	17.7	1	1	1	2	1	1	0.38	28.9	3	1	15	0	15	10	25	1	0.38	28.9	1.33	3	2	3
		1	1	10	1	18.1	1	2	2	2	1	2	0.34	20.2	3	1	11	8	19	10	29	1	0.34	20.2	1.19	3	2	3
		1	1	7	2	16.5	2	2	2	1	1	2	0.32	27.5	0	1	7	0	7	10	17	1	0.32	27.5	1.12	3	2	3
		1	1	9	2	16.5	1	1	1	1	1	1	0.29	21.63	1	1	23	0	23	10	33	1	0.29	21.63	1.015	2	2	1
		1	1	9	1	16.9	2	2	3	2	1	2	0.3	23.8	0	1	19	0	19	10	29	1	0.3	23.8	1.05	2	2	1
		1	1	9	2	16.5	1	2	2	1	1	2	0.27	13.6	1	1	14	0	14	10	24	1	0.27	13.6	0.945	2	1	1
		1	2	9	1	16.9	1	1	2	2	1	3	0.29	22.08	0	1	10	6	16	10	26	1	0.29	22.08	1.015	2	2	1
		1	1	10	2	20.6	1	2	2	2	1	2	0.34	19.7	0	1	11	5	16	10	26	2	0.34	19.7	1.19	3	1	3
		1	1	10	2	18.7	2	2	3	2	1	2	0.32	24.9	1	1	17	0	17	10	27	1	0.32	24.9	1.12	3	2	3
		1	2	10	2	16.2	1	2	2	2	1	2	0.35	32.7	3	1	10	9	19	10	29	1	0.35	32.7	1.225	3	3	4
		1	2	8	1	16.1	1	2	2	1	1	2	0.22	21.7	1	1	14	7	21	10	31	1	0.22	21.7	0.77	2	2	1
		1	1	9	2	18	1	2	2	2	2	2	0.39	26.3	0	1	7	0	7	10	17	1	0.39	26.3	1.365	3	2	3
		1	1	7	1	16.2	2	2	2	1	1	2	0.35	13.1	0	1	11	0	11	10	21	1	0.35	13.1	1.225	3	1	3
		1	2	9	1	16.9	1	1	2	1	1	1	0.28	18.91	1	1	16	0	16	10	26	1	0.28	18.91	0.98	2	1	1
		1	1	10	2	21.2	2	2	2	1	2	3	0.41	14.7	0	1	15	3	18	10	28	2	0.41	14.7	1.435	3	1	3
		1	1	7	1	16.4	2	2	2	1	1	1	0.19	11	0	1	14	10	24	10	34	1	0.19	11	0.665	1	1	1
		1	1	9	1	18.3	1	2	2	2	1	2	0.37	20.7	3	1	13	0	13	10	23	1	0.37	20.7	1.295	3	2	3
		1	1	10	1	20	2	1	2	1	1	2	0.46	39.1	1	1	8	4	12	10	22	2	0.46	39.1	1.61	3	3	4
		1	1	9	2	45	1	2	2	2	1	3	0.44	19.1	0	1	9	7	16	10	26	3	0.44	19.1	1.54	3	1	3
		1	1	10	2	20.8	1	1	2	2	1	2	0.29	16.05	1	1	14	6	20	10	30	2	0.29	16.05	1.015	2	1	1
		1	1	7	1	16.9	2	2	2	1	2	1	0.31	16.68	0	1	11	0	11	10	21	1	0.31	16.68	1.085	3	1	3
		1	2	10	1	17.9	1	2	2	1	1	1	0.35	16.99	0	1	10	11	21	10	31	1	0.35	16.99	1.225	3	1	3
		1	1	9	2	19.9	1	1	2	2	1	2	0.35	18.1	1	1	19	5	24	20	44	1	0.35	18.1	1.225	3	1	3
		1	1	9	1	17.1	2	2	3	2	1	1	0.3	47.7	0	1	10	0	10	10	20	1	0.3	47.7	1.05	2	3	2
		1	1	7	1	16.3	2	2	2	2	1	3	0.32	30.7	0	1	13	13	26	20	46	1	0.32	30.7	1.12	3	3	4
		1	2	6	1	15.5	2	2	2	1	1	1	0.3	32.3	0	1	12	0	12	10	22	1	0.3	32.3	1.05	2	3	2
		1	1	11	1	21.5	2	2	2	1	1	2	0.5	15	0	1	0	9	9	10	19	2	0.5	15	1.75	3	1	3
		1	1	10	1	17.8	1	2	3	1	1	2	0.35	24	2	1	14	10	24	20	44	1	0.35	24	1.225	3	2	3
		1	1	9	2	17.6	1	2	2	1	1	1	0.21	27.7	1	1	0	18	18	20	38	1	0.21	27.7	0.735	2	2	1
		1	2	9	1	16.2	1	1	2	2	1	2	0.23	19	1	1	12	0	12	10	22	1	0.23	19	0.805	2	1	1
		1	1	10	1	20.8	2	2	2	2	2	1	0.36	32	2	1	16	0	16	10	26	2	0.36	32	1.26	3	3	4
		1	1	9	2	17.7	2	2	2	1	2	3	0.3	16.8	0	1	19	15	34	10	44	1	0.3	16.8	1.05	2	1	1
		1	1	8	1	16.6	1	1	1	1	2	1	0.41	32.2	0	1	16	13	29	30	59	1	0.41	32.2	1.435	3	3	4
		1	1	7	2	16.6	2	1	2	1	2	3	0.3	61.8	0	1	0	5	5	10	15	1	0.3	61.8	1.05	2	3	2
		1	2	10	2	19.2	1	1	2	2	1	1	0.3	23.7	0	1	11	6	17	10	27	2	0.3	23.7	1.05	2	2	1
		1	1	7	1	18.4	2	1	2	2	1	2	0.39	27.2	0	1	15	0	15	10	25	2	0.39	27.2	1.365	3	2	3
		1	2	9	1	18.6	2	2	3	2	2	1	0.3	10.8	0	1	11	9	20	10	30	1	0.3	10.8	1.05	2	1	1
		1	1	10	1	20.8	2	2	2	2	1	1	0.34	17.58	1	1	7	0	7	10	17	2	0.34	17.58	1.19	3	1	3
		1	2	10	2	19	1	1	1	2	1	1	0.28	16.6	1	1	12	0	12	10	22	2	0.28	16.6	0.98	2	1	1
		1	1	10	1	20.8	2	2	3	2	1	1	0.33	26.6	3	1	9	0	9	10	19	2	0.33	26.6	1.155	3	2	3
		1	1	8	1	16.6	2	2	2	1	1	2	0.29	25.4	0	1	10	0	10	10	20	1	0.29	25.4	1.015	2	2	1
		1	1	9	2	16.9	1	1	2	2	1	1	0.34	25.7	1	1	9	0	9	10	19	1	0.34	25.7	1.19	3	2	3
		1	1	6	1	15.1	2	1	1	2	2	2	0.39	29.6	0	1	9	0	9	10	19	1	0.39	29.6	1.365	3	2	3
		1	1	10	1	20.7	1	1	2	2	1	1	0.29	11.2	0	1	5	10	15	10	25	2	0.29	11.2	1.015	2	1	1
		1	1	9	1	28	1	2	2	2	1	1	0.26	31.8	0	1	15	19	34	30	64	3	0.26	31.8	0.91	2	3	2
		1	1	7	1	16.9	2	2	2	2	1	1	0.27	24.2	0	1	21	11	32	20	52	1	0.27	24.2	0.945	2	2	1
		1	1	7	1	30	2	1	2	1	1	1	0.22	17.22	0	1	0	11	11	10	21	3	0.22	17.22	0.77	2	1	1
		1	1	10	1	21.2	2	2	3	1	1	2	0.29	19.41	1	1	9	0	9	10	19	2	0.29	19.41	1.015	2	1	1
		1	1	6	1	15.8	2	2	2	1	2	1	0.29	20.3	0	1	16	0	16	10	26	1	0.29	20.3	1.015	2	2	1
		1	2	8	1	15.7	1	2	2	1	1	2	0.25	23.6	0	1	11	0	11	10	21	1	0.25	23.6	0.875	2	2	1
		1	1	10	2	21.2	1	2	3	2	1	1	0.28	27.5	1	1	18	8	26	10	36	2	0.28	27.5	0.98	2	2	1
		1	2	9	1	16.5	1	2	2	1	1	3	0.29	30.63	0	1	10	0	10	10	20	1	0.29	30.63	1.015	2	3	2
		1	1	8	1	16.6	1	2	2	1	1	2	0.27	16.7	1	1	0	7	7	10	17	1	0.27	16.7	0.945	2	1	1
		1	1	8	2	17.4	2	2	2	2	1	1	0.25	28.3	0	1	0	15	15	10	25	1	0.25	28.3	0.875	2	2	1
		1	1	7	2	16.9	2	1	2	1	1	2	0.38	23.4	0	1	15	0	15	10	25	1	0.38	23.4	1.33	3	2	3
		1	1	8	2	16.2	2	2	3	1	1	1	0.36	34	0	1	10	0	10	10	20	1	0.36	34	1.26	3	3	4
		1	1	10	1	18.6	1	1	2	2	1	1	0.33	47.7	2	1	18	13	31	10	41	1	0.33	47.7	1.155	3	3	4
		1	1	9	1	16.9	2	2	3	1	1	1	0.29	23.7	1	1	0	16	16	10	26	1	0.29	23.7	1.015	2	2	1
		1	1	9	2	17.6	2	2	3	2	1	2	0.31	18.3	1	1	14	0	14	20	34	1	0.31	18.3	1.085	3	1	3
		1	1	9	1	16.5	1	2	2	1	1	2	0.31	12.16	1	1	10	10	20	20	40	1	0.31	12.16	1.085	3	1	3
		1	2	10	2	17.8	1	2	2	1	1	1	0.32	11.4	0	1	13	0	13	20	33	1	0.32	11.4	1.12	3	1	3
		1	1	9	1	17.2	1	2	2	1	1	3	0.32	20.3	1	1	18	15	33	20	51	1	0.32	20.3	1.12	3	2	3
		1	2	9	1	15.58	1	1	2	2	1	3	0.41	18.2	0	1	13	0	13	10	23	1	0.41	18.2	1.435	3	1	3
		1	1	10	2	18.2	1	2	2	1	2	2	0.3	13.95	1	1	8	8	16	10	26	1	0.3	13.95	1.05	2	1	1
		1	1	6	2	15.5	2	1	2	2	1	1	0.31	23	0	1	0	12	12	10	22	1	0.31	23	1.085	3	2	3
		1	1	9	1	16.5	1	2	2	1	2	2	0.23	14.6	1	1	16	0	16	10	26	1	0.23	14.6	0.805	2	1	1
		1	1	9	1	16.5	1	1	2	2	1	1	0.36	28.5	1	1	14	0	14	10	24	1	0.36	28.5	1.26	3	2	3
		1	1	11	1	22	2	2	2	1	1	3	0.42	27.6	2	1	8	9	17	10	27	2	0.42	27.6	1.47	3	2	3
		1	1	11	1	25	2	1	2	1	1	1	0.44	22.2	1	1	16	0	16	10	26	3	0.44	22.2	1.54	3	2	3
		1	1	7	1	16.8	2	1	2	1	1	1	0.3	39.8	0	1	18	0	18	10	28	1	0.3	39.8	1.05	2	3	2
		1	2	10	1	17.9	1	2	3	2	1	2	0.49	25.5	1	1	9	0	9	10	19	1	0.49	25.5	1.715	3	2	3
		1	1	9	1	17.7	1	2	2	2	1	2	0.32	11.3	0	1	15	0	15	10	25	1	0.32	11.3	1.12	3	1	3
		1	2	9	1	16.1	1	1	2	2	1	1	0.34	17.6	0	1	11	11	22	20	42	1	0.34	17.6	1.19	3	1	3
		1	1	6	1	15.4	2	1	2	2	1	1	0.28	30.8	0	1	6	5	11	10	21	1	0.28	30.8	0.98	2	3	2
		1	2	6	2	15.6	2	1	2	2	1	1	0.31	28.4	0	1	10	7	17	10	27	1	0.31	28.4	1.085	3	2	3
		1	1	8	2	16.9	2	2	3	1	1	3	0.21	11.7	0	1	13	7	20	10	30	1	0.21	11.7	0.735	2	1	1
		1	1	9	2	17.9	1	1	2	1	1	2	0.29	16.84	1	1	15	18	33	10	43	1	0.29	16.84	1.015	2	1	1
		1	1	8	1	16.8	2	2	3	2	1	3	0.29	21.3	1	1	25	0	25	10	35	1	0.29	21.3	1.015	2	2	1
		1	1	9	2	16.6	1	2	2	1	1	1	0.33	15.5	1	1	17	7	24	10	34	1	0.33	15.5	1.155	3	1	3
		1	2	7	2	18.3	2	2	3	2	1	2	0.3	29.8	0	1	16	5	21	10	31	3	0.3	29.8	1.05	2	2	1
		1	1	9	2	17.3	1	2	2	1	1	1	0.37	16.8	3	1	10	0	10	20	30	1	0.37	16.8	1.295	3	1	3
		1	1	7	1	16.6	2	2	2	1	1	1	0.29	41.8	0	1	9	0	9	10	19	1	0.29	41.8	1.015	2	3	2
		1	1	9	1	18.2	1	2	2	1	1	1	0.31	23	3	1	13	7	20	20	40	1	0.31	23	1.085	3	2	3
		1	2	8	1	16.4	2	2	3	1	1	1	0.31	25.7	0	1	11	0	11	10	21	1	0.31	25.7	1.085	3	2	3
		1	1	6	1	15.9	2	1	2	1	1	2	0.17	16.1	0	1	23	0	23	10	33	1	0.17	16.1	0.595	1	1	1
		1	1	10	1	18.7	1	1	1	1	2	2	0.3	18.1	1	1	13	0	13	10	23	1	0.3	18.1	1.05	2	1	1
		1	1	6	1	16.1	2	1	2	1	1	1	0.35	24.5	0	1	0	9	9	10	19	1	0.35	24.5	1.225	3	2	3
		1	1	8	2	16.9	1	1	2	2	1	1	0.3	25.7	0	1	14	8	22	10	32	1	0.3	25.7	1.05	2	2	1
		1	2	9	2	16.9	1	1	1	2	1	2	0.32	13	1	1	12	0	12	10	22	1	0.32	13	1.12	3	1	3
		1	1	10	2	25	1	1	1	1	1	2	0.43	14.1	1	1	14	0	14	10	24	3	0.43	14.1	1.505	3	1	3

## Sheet: Control group
number	name	control group	sex	age	Place of residence	BMI	Father`s level of education	Mother`s level of education	Annual household income (¥)	Season of blood collection （Winter-1，Summer-2）	Daily intake of dairy products (mL)	Daily exposure to sunlight (h) （1：＜1h，2：1-2h，3：＞2h）	VA（mg/L）	VD3(ng/mL)	Comorbidity: 0-no comorbidity; 1-ADHD, 2-obsessive-compulsive disorder, 3-anxiety disorder	YGTSS Questionnaire 1- Complete	Motor score	Vocal score	Total tic score	Impairment	YGTSS total score	BMI (1 normal, 2 overweight, 3 obesity)	VA（mg/L）	VD3(ng/mL)	VA（umol/L）	VA level（<0.7：1-Deficiency； 0.7-1.05：2-Marginal；>1.05：3-Normal）（umol/L）	VD level（<20：1-Deficiency; ≥20-＜30：2-Insufficient; ≥30：3-Optimal）
		0	1	10	1	18.9	2	2	2	2	1	1	0.26	19.9								1	0.26	19.9	0.91	2	1
		0	1	9	2	19	1	1	1	2	1	1	0.34	16.3								2	0.34	16.3	1.19	3	1
		0	2	7	1	15.8	2	2	2	2	1	1	0.31	28.5								1	0.31	28.5	1.085	3	2
		0	2	11	2	17.6	2	2	2	2	1	1	0.39	8.4								1	0.39	8.4	1.365	3	1
		0	2	10	1	18.1	2	2	2	2	1	2	0.36	33.7								1	0.36	33.7	1.26	3	3
		0	1	10	2	18.2	1	2	2	2	1	1	0.39	16.8								1	0.39	16.8	1.365	3	1
		0	1	9	2	19	1	1	2	1	1	2	0.28	28.2								2	0.28	28.2	0.98	2	2
		0	1	7	2	17.9	1	1	3	1	2	1	0.42	28.3								2	0.42	28.3	1.47	3	2
		0	1	9	1	17.1	2	1	2	1	2	3	0.39	26.7								1	0.39	26.7	1.365	3	2
		0	1	9	2	16.4	1	1	2	1	1	2	0.38	23.6								1	0.38	23.6	1.33	3	2
		0	2	10	1	18.1	2	2	2	2	1	2	0.4	22.2								1	0.4	22.2	1.4	3	2
		0	2	10	1	19.9	1	1	2	2	1	2	0.36	27.2								2	0.36	27.2	1.26	3	2
		0	1	8	1	18.7	2	2	2	1	2	2	0.4	18.1								2	0.4	18.1	1.4	3	1
		0	1	8	1	17.2	1	1	2	2	2	1	0.22	16.7								1	0.22	16.7	0.77	2	1
		0	1	10	2	18.6	1	1	2	1	1	1	0.37	27.8								1	0.37	27.8	1.295	3	2
		0	1	8	2	17.1	1	1	2	2	2	1	0.32	38.5								1	0.32	38.5	1.12	3	3
		0	1	7	1	16.6	2	2	3	2	1	2	0.29	22.4								1	0.29	22.4	1.015	2	2
		0	1	10	1	21.3	1	1	3	1	2	3	0.41	29.2								3	0.41	29.2	1.435	3	2
		0	1	7	1	18.3	2	2	2	2	2	3	0.43	24								2	0.43	24	1.505	3	2
		0	2	12	1	26	2	2	2	1	1	3	0.32	21.7								2	0.32	21.7	1.12	3	2
		0	2	9	1	18.2	1	1	2	1	2	1	0.43	21.6								2	0.43	21.6	1.505	3	2
		0	1	10	1	18.9	1	1	1	1	2	1	0.39	15.9								1	0.39	15.9	1.365	3	1
		0	1	7	1	19.3	2	2	2	2	1	2	0.26	31.1								3	0.26	31.1	0.91	2	3
		0	2	9	1	16.9	1	1	2	1	1	1	0.33	16.5								1	0.33	16.5	1.155	3	1
		0	2	8	1	16.3	1	2	2	1	1	3	0.35	18.8								1	0.35	18.8	1.225	3	1
		0	1	8	2	19.2	2	2	2	2	2	1	0.22	17.6								2	0.22	17.6	0.77	2	1
		0	2	7	1	15.6	1	2	2	2	1	3	0.31	30.5								1	0.31	30.5	1.085	3	3
		0	1	10	2	26	1	2	2	1	2	2	0.28	20								3	0.28	20	0.98	2	2
		0	1	7	1	16.5	1	1	1	2	1	1	0.39	38.5								1	0.39	38.5	1.365	3	3
		0	1	9	2	17.6	1	2	2	2	1	1	0.42	12.7								1	0.42	12.7	1.47	3	1
		0	1	9	1	17.9	2	2	3	1	1	1	0.42	24.5								1	0.42	24.5	1.47	3	2
		0	2	8	1	17.1	1	1	2	1	1	2	0.47	24.9								1	0.47	24.9	1.645	3	2
		0	1	11	1	16.4	2	2	2	2	1	1	0.33	13.1								2	0.33	13.1	1.155	3	1
		0	1	8	2	18.9	1	1	2	1	2	2	0.42	28.3								2	0.42	28.3	1.47	3	2
		0	1	7	1	16	1	1	2	1	1	2	0.41	23.7								1	0.41	23.7	1.435	3	2
		0	1	9	1	18	1	1	2	1	1	2	0.3	19.4								1	0.3	19.4	1.05	2	1
		0	2	9	1	17	2	2	2	2	1	2	0.37	23.2								1	0.37	23.2	1.295	3	2
		0	2	8	1	16	1	1	2	1	1	2	0.33	26.2								1	0.33	26.2	1.155	3	2
		0	1	11	2	18.7	1	2	2	1	1	2	0.29	20.6								1	0.29	20.6	1.015	2	2
		0	1	8	1	18.3	1	1	1	2	1	1	0.32	28.2								2	0.32	28.2	1.12	3	2
		0	2	8	1	16.9	2	1	2	1	1	1	0.3	20.9								1	0.3	20.9	1.05	2	2
		0	1	9	1	18.3	2	2	2	2	1	1	0.25	24.3								1	0.25	24.3	0.875	2	2
		0	1	7	1	16.7	1	1	2	2	2	2	0.41	25.6								1	0.41	25.6	1.435	3	2
		0	2	10	1	19.8	2	2	2	1	1	2	0.41	16.8								2	0.41	16.8	1.435	3	1
		0	1	9	2	17.7	2	2	2	1	1	3	0.4	27.6								1	0.4	27.6	1.4	3	2
		0	1	10	1	18.9	2	2	2	1	1	1	0.31	22.9								1	0.31	22.9	1.085	3	2
		0	2	10	2	17.9	2	1	2	2	2	1	0.28	24								1	0.28	24	0.98	2	2
		0	1	9	1	19.5	1	1	2	2	1	1	0.32	22.2								2	0.32	22.2	1.12	3	2
		0	1	10	1	18.2	2	2	2	1	1	2	0.4	21.3								1	0.4	21.3	1.4	3	2
		0	1	10	1	18.2	2	2	2	2	1	2	0.25	32.1								1	0.25	32.1	0.875	2	3
		0	1	10	2	18.2	2	2	2	2	2	2	0.38	27.8								1	0.38	27.8	1.33	3	2
		0	2	9	2	18	1	2	2	2	1	1	0.33	45.9								2	0.33	45.9	1.155	3	3
		0	2	9	1	18.3	1	1	1	1	1	2	0.28	22.4								2	0.28	22.4	0.98	2	2
		0	2	8	1	16.7	1	1	2	1	1	2	0.33	27.9								1	0.33	27.9	1.155	3	2
		0	1	10	2	18.2	2	2	2	2	2	1	0.39	26.8								1	0.39	26.8	1.365	3	2
		0	2	10	1	21	1	1	3	1	1	3	0.39	60								3	0.39	60	1.365	3	3
		0	1	8	2	18.3	1	1	2	2	1	3	0.48	25.5								2	0.48	25.5	1.68	3	2
		0	1	9	2	19.5	1	1	1	2	2	2	0.36	13.9								2	0.36	13.9	1.26	3	1
		0	2	9	1	17.1	1	1	2	2	1	1	0.2	15.6								1	0.2	15.6	0.7	2	1
		0	1	9	1	17.9	1	2	3	1	2	3	0.4	24.9								1	0.4	24.9	1.4	3	2
		0	1	7	1	17.3	1	1	3	2	1	1	0.3	16.4								1	0.3	16.4	1.05	2	1
		0	1	9	1	17.8	1	1	2	2	1	3	0.3	24.5								1	0.3	24.5	1.05	2	2
		0	1	9	2	18.6	1	1	1	2	1	2	0.43	30.5								1	0.43	30.5	1.505	3	3
		0	1	7	1	16	1	2	3	1	1	1	0.33	26.2								1	0.33	26.2	1.155	3	2
		0	2	8	1	17.1	1	1	2	1	1	3	0.32	20.2								1	0.32	20.2	1.12	3	2
		0	1	7	1	15.9	1	2	1	2	1	1	0.4	35								1	0.4	35	1.4	3	3
		0	1	8	1	17.1	2	2	2	1	2	2	0.35	22.7								1	0.35	22.7	1.225	3	2
		0	2	9	1	16.9	2	2	3	1	2	1	0.34	27.4								1	0.34	27.4	1.19	3	2
		0	1	10	1	18.9	2	2	2	1	2	1	0.3	16.9								1	0.3	16.9	1.05	2	1
		0	1	9	2	17.5	1	1	2	1	1	2	0.27	25.2								1	0.27	25.2	0.945	2	2
		0	1	9	1	19	1	1	2	1	1	1	0.35	30.3								2	0.35	30.3	1.225	3	3
		0	2	7	1	21.1	2	2	2	2	1	1	0.34	28.7								3	0.34	28.7	1.19	3	2
		0	1	8	1	17	2	2	2	1	1	2	0.3	28.6								1	0.3	28.6	1.05	2	2
		0	1	7	1	16.6	2	2	3	2	2	1	0.3	15.5								1	0.3	15.5	1.05	2	1
		0	1	9	1	18.1	2	2	3	2	2	1	0.4	19.5								1	0.4	19.5	1.4	3	1
		0	1	9	1	17.7	2	1	2	2	1	2	0.33	26.4								1	0.33	26.4	1.155	3	2
		0	1	7	1	19	1	2	3	2	1	3	0.3	19.9								3	0.3	19.9	1.05	2	1
		0	1	9	1	18.3	2	2	2	1	1	3	0.3	37								1	0.3	37	1.05	2	3
		0	2	8	1	16.1	1	1	2	2	2	1	0.23	13.3								1	0.23	13.3	0.805	2	1
		0	1	11	1	18.7	2	2	2	2	2	1	0.37	26								1	0.37	26	1.295	3	2
		0	2	8	1	16.5	1	1	2	2	1	2	0.36	35.4								1	0.36	35.4	1.26	3	3
		0	1	9	2	17.8	2	2	2	2	1	1	0.23	15.9								1	0.23	15.9	0.805	2	1
		0	1	9	1	16.5	1	1	2	1	1	1	0.21	26.4								1	0.21	26.4	0.735	2	2
		0	1	8	1	20	1	1	2	1	1	2	0.44	61.2								3	0.44	61.2	1.54	3	3
		0	2	7	1	15.5	2	2	3	2	2	2	0.37	12.8								1	0.37	12.8	1.295	3	1
		0	1	9	1	17.9	1	2	2	1	2	1	0.27	31.7								1	0.27	31.7	0.945	2	3
		0	1	9	1	17.9	2	2	3	2	1	2	0.47	24.3								1	0.47	24.3	1.645	3	2
		0	1	9	1	17.6	1	2	2	1	1	2	0.35	16.2								1	0.35	16.2	1.225	3	1
		0	1	10	2	18.9	1	1	2	2	2	1	0.31	10								1	0.31	10	1.085	3	1
		0	1	9	1	18.6	1	2	1	1	2	3	0.49	28.2								1	0.49	28.2	1.715	3	2
		0	2	9	2	17.1	1	2	2	2	1	3	0.35	18.9								1	0.35	18.9	1.225	3	1
		0	1	8	1	16.6	2	2	2	2	2	2	0.51	18.6								1	0.51	18.6	1.785	3	1
		0	1	8	1	19.8	2	2	3	2	2	2	0.42	37.9								3	0.42	37.9	1.47	3	3
		0	2	10	1	17.9	2	1	2	2	1	1	0.26	22.7								1	0.26	22.7	0.91	2	2
		0	1	11	2	25	1	1	2	2	1	1	0.53	45.6								3	0.53	45.6	1.855	3	3
		0	1	11	1	24	2	2	2	1	1	1	0.44	36.9								3	0.44	36.9	1.54	3	3
		0	1	9	2	18.1	1	1	2	2	1	1	0.34	27.4								1	0.34	27.4	1.19	3	2
		0	1	8	1	18.9	2	2	2	1	1	1	0.24	20.9								2	0.24	20.9	0.84	2	2
		0	1	7	1	17	2	2	3	2	1	1	0.44	17.3								1	0.44	17.3	1.54	3	1
		0	1	9	2	17.6	2	2	2	1	2	2	0.36	23.7								1	0.36	23.7	1.26	3	2
		0	2	9	1	16.9	2	2	2	2	1	1	0.27	12.2								1	0.27	12.2	0.945	2	1
		0	1	7	1	17.4	1	1	3	1	1	2	0.32	28.2								1	0.32	28.2	1.12	3	2
		0	1	9	2	17.6	1	2	2	1	1	1	0.43	39.5								1	0.43	39.5	1.505	3	3
		0	1	9	1	17.2	2	1	2	1	2	1	0.38	28.9								1	0.38	28.9	1.33	3	2
		0	2	9	1	15.6	2	2	2	1	1	2	0.38	28.8								1	0.38	28.8	1.33	3	2
		0	1	10	1	18.6	1	1	2	1	1	2	0.35	18.7								1	0.35	18.7	1.225	3	1
		0	1	9	2	17.9	1	2	2	2	1	3	0.38	14.5								1	0.38	14.5	1.33	3	1
		0	1	11	2	18.7	2	2	2	2	1	1	0.36	18.6								1	0.36	18.6	1.26	3	1
		0	1	10	1	18.4	1	1	3	1	2	1	0.3	18.6								1	0.3	18.6	1.05	2	1
		0	2	9	2	17.1	1	1	2	1	1	2	0.41	19.6								1	0.41	19.6	1.435	3	1
		0	1	9	1	19	2	2	2	1	1	1	0.44	35.5								2	0.44	35.5	1.54	3	3
		0	2	8	1	16.3	1	1	2	1	1	2	0.28	22.8								1	0.28	22.8	0.98	2	2
		0	1	9	2	17.9	2	1	2	2	1	2	0.33	30.2								1	0.33	30.2	1.155	3	3
		0	2	8	1	21.6	2	2	2	1	1	3	0.31	20								1	0.31	20	1.085	3	2
		0	2	7	1	15.9	2	2	2	2	2	1	0.25	27								1	0.25	27	0.875	2	2
		0	1	9	1	17.9	2	2	2	1	1	3	0.31	31								1	0.31	31	1.085	3	3
		0	1	9	1	17.9	2	2	2	2	1	1	0.39	19								1	0.39	19	1.365	3	1
		0	1	11	1	18.7	2	2	2	1	1	1	0.41	28.9								1	0.41	28.9	1.435	3	2
		0	2	9	1	17.5	1	1	2	1	1	2	0.24	21.7								3	0.24	21.7	0.84	2	2
		0	1	9	1	17.9	2	2	3	2	1	2	0.38	19.6								1	0.38	19.6	1.33	3	1
		0	1	9	2	18.1	1	1	2	1	1	2	0.3	32.7								1	0.3	32.7	1.05	2	3
		0	1	9	1	18.6	2	2	2	1	2	3	0.27	29.8								1	0.27	29.8	0.945	2	2
		0	1	9	1	17.9	1	2	2	2	1	2	0.31	20.9								1	0.31	20.9	1.085	3	2
		0	1	9	1	19.5	2	1	2	1	2	1	0.43	39.4								2	0.43	39.4	1.505	3	3
		0	2	9	1	16.2	2	2	2	1	2	1	0.21	18.4								1	0.21	18.4	0.735	2	1
		0	2	10	1	18.1	2	2	2	1	1	1	0.37	32								1	0.37	32	1.295	3	3
		0	1	11	2	18.6	2	2	2	2	1	2	0.49	15								1	0.49	15	1.715	3	1
		0	1	11	1	18.6	1	1	2	1	2	2	0.38	29.4								1	0.38	29.4	1.33	3	2
		0	2	9	1	17.1	2	2	2	1	2	1	0.38	23.9								1	0.38	23.9	1.33	3	2
		0	1	10	1	21.4	1	1	3	1	2	2	0.32	38.9								2	0.32	38.9	1.12	3	3
		0	1	10	1	16.6	1	1	2	2	1	2	0.35	31.7								2	0.35	31.7	1.225	3	3
		0	1	9	1	17.6	1	1	2	1	1	3	0.29	29.2								1	0.29	29.2	1.015	2	2
		0	1	9	2	18.1	1	1	1	1	1	2	0.25	23								1	0.25	23	0.875	2	2
		0	2	9	2	17.1	1	1	2	1	1	1	0.31	37.9								1	0.31	37.9	1.085	3	3
		0	2	11	1	18.1	2	2	2	1	1	1	0.56	16.8								2	0.56	16.8	1.96	3	1
		0	1	9	1	18.2	2	2	2	1	1	1	0.33	24								1	0.33	24	1.155	3	2
		0	1	10	1	18.6	2	2	2	2	1	2	0.36	20.1								1	0.36	20.1	1.26	3	2
		0	1	9	1	18.1	2	2	2	1	1	2	0.24	23.7								1	0.24	23.7	0.84	2	2
		0	1	9	2	18.2	2	2	2	1	1	1	0.43	39.6								1	0.43	39.6	1.505	3	3
		0	2	9	2	16.9	2	2	2	1	1	2	0.33	22.4								1	0.33	22.4	1.155	3	2
		0	2	8	1	18.2	1	1	3	1	2	1	0.37	17								2	0.37	17	1.295	3	1
		0	1	10	1	18.2	2	2	2	1	1	2	0.2	23.1								1	0.2	23.1	0.7	2	2
		0	1	8	1	16.9	2	2	2	1	1	1	0.41	37.5								1	0.41	37.5	1.435	3	3
		0	1	8	1	18.9	1	1	2	1	1	2	0.33	24.1								2	0.33	24.1	1.155	3	2
		0	1	11	1	18.6	2	2	2	2	2	2	0.42	25.2								1	0.42	25.2	1.47	3	2
		0	1	9	2	17.4	2	2	2	1	2	2	0.33	27.5								1	0.33	27.5	1.155	3	2
		0	2	10	1	18.1	2	2	2	2	2	1	0.3	15.8								1	0.3	15.8	1.05	2	1
		0	1	9	1	17.9	2	1	2	2	1	1	0.45	26.8								1	0.45	26.8	1.575	3	2
		0	2	8	1	16.2	1	1	2	2	2	1	0.2	13								1	0.2	13	0.7	2	1
		0	1	7	1	22.2	1	2	2	2	2	1	0.56	32								1	0.56	32	1.96	3	3
		0	1	9	1	17.9	2	2	2	1	1	2	0.37	26.1								1	0.37	26.1	1.295	3	2
		0	1	10	1	24	1	1	2	1	1	1	0.4	35								3	0.4	35	1.4	3	3
		0	1	10	1	18.1	2	2	2	2	2	2	0.45	22.9								1	0.45	22.9	1.575	3	2
		0	1	10	2	25	2	2	2	2	1	2	0.36	19								3	0.36	19	1.26	3	1
